# Supplementary material for: Microstructure and Mechanical Properties of Functionally Graded Materials on a Ti-6Al-4V Titanium Alloy by Laser Cladding
Source: Materials (Basel). 2025 Jun 26;18(13):3032. doi: 10.3390/ma18133032 (PMC12250608; doi:10.3390/ma18133032)
Supplement: Supplementary file 1 [file materials-18-03032-s001.zip]

Archive with 1 entries (1 files):
- materials-3679841-supplementary.pdf
